# Supplementary material for: Fire Usage and Ancient Hominin Detoxification Genes: Protective Ancestral Variants Dominate While Additional Derived Risk Variants Appear in Modern Humans
Source: PLoS One. 2016 Sep 21;11(9):e0161102. doi: 10.1371/journal.pone.0161102 (PMC5031311; doi:10.1371/journal.pone.0161102)
Supplement: S3 Table — (XLSX) [file pone.0161102.s003.xlsx]

## Sheet: Sheet1
CYP1A1 cDNA positions that are different between chimpanzee and human, and the corresponding alleles of the human, chimpanzee and gorilla reference genomes, and of the PanMap chimpanzees.
Nucleotide position in cDNA1)	Nucleotide position on chromosome 15 (GRCh37/hg19)	Strand orientation of listed base	Modern human reference genome GRCh37/hg19	Chimpanzee reference genome CSAC 2.1.4/panTro4	Chimpanzee PanMap # = chimp ref.2)	Gorilla reference genome gorGor3.1/gorGor3	Polymorphism known in modern humans	Amino acid change Human>Chimpanzee		Chimpanzee- specific
95	75015344	Negative	T	C	10	C	─	Gln32Arg	Non-synonymous	X
231	75015208	Negative	T	G	10	G	─	Arg77Arg	Synonymous	X
1011	75013786	Negative	G	A	10	G	─	Pro337Pro	Synonymous	X
1416	75012953	Negative	A	G	10	G	─	Ala472Ala	Synonymous	X
1476	75012893	Negative	G	A	10	G	─	Pro492Pro	Synonymous	X
1) Position number 1 corresponds with the first nucleotide of the translation start codon.
2) Number of PanMap chimpanzees identical to the chimpanzee CSAC 2.1.4/panTro4 reference genome (out of 10 individuals).
